# Supplementary material for: Variation in breast cancer grading in 1,636 resections assessed using control charts and in silico kappa
Source: PLoS One. 2020 Dec 28;15(12):e0242656. doi: 10.1371/journal.pone.0242656 (PMC7769472; doi:10.1371/journal.pone.0242656)
Supplement: S1 Data — (CSV) [file pone.0242656.s002.csv]

------------------------------------------------------------------------------------------------------------
This is a CLEANED FILE. It was generated at 10:39:28.768254!
------------------------------------------------------------------------------------------------------------
Pathologist	Tubular score	Nuclear score	Mitotic score	Overall grade	pT
k985260327	2	1	1	1	pT1b
k985260327	3	2	1	2	pT1a
k936293859	3	3	2	3	pT2
k936293859	2	3	2	2	pT1c
k936293859	2	2	2	2	pT1c
k936293859	3	1	1	1	pT2
k936293859	3	2	1	2	pT1c
k933977969	3	2	1	2	pT2
k933977969	3	2	1	2	pT2
k933977969	3	2	1	2	pT2
k933977969	2	2	1	1	pT1c
k933977969	1	2	1	1	pT1a
k933977969	1	1	1	1	pT1a
k933977969	3	2	3	3	pT2
k933977969	3	2	1	2	pT1c
k933977969	3	1	2	2	pT1b
k933977969	2	2	2	2	pT1c
k933977969	3	2	1	2	pT1c
k933977969	3	3	3	3	pT1c
k933977969	3	3	3	3	pT3
k933977969	3	2	2	2	pT3
k933977969	2	2	2	2	pT2
k933977969	3	2	3	3	pT2
k933977969	3	2	2	2	pT2
k933977969	3	3	3	3	pT2
k933977969	2	2	1	1	pT2
k933977969	1	2	1	1	pT2
k933977969	3	2	1	2	pT1c
k933977969	3	3	3	3	pT3
k933977969	3	2	2	2	pT2
k933977969	3	1	1	1	pT3
k933977969	2	2	1	1	pT2
k933977969	3	3	2	3	pT1b
k933977969	2	1	1	1	pT1b
k933977969	2	1	1	1	pT1b
k933977969	3	3	3	3	pT1c
k933977969	3	2	2	2	pT1c
k933977969	3	2	1	2	pT3
k933977969	3	1	1	1	pT1b
k933977969	3	2	1	2	pT1b
k933977969	2	2	1	1	pT1c
k933977969	2	2	1	1	pT1c
k933977969	3	2	2	2	pT1c
k933977969	3	2	2	2	pT1c
k933977969	3	1	1	1	pT1b
k933977969	1	1	1	1	pT1a
k933977969	1	1	1	1	pT1a
k933977969	3	2	1	2	pT2
k933977969	3	2	2	2	pT2
k933977969	3	1	1	1	pT3
k933977969	1	2	1	1	pT1a
k933977969	3	2	3	3	pT1c
k933977969	3	2	1	2	pT1c
k933977969	2	2	2	2	pT1c
k933977969	2	2	2	2	pT2
k933977969	3	3	2	3	pT1a
k933977969	3	2	1	2	pT2
k933977969	3	2	3	3	pT2
k933977969	3	2	1	2	pT3
k933977969	3	2	1	2	pT1c
k933977969	1	2	1	1	pT1c
k933977969	2	2	2	2	pT3
k933977969	3	2	1	2	pT1c
k933977969	2	2	1	1	pT1c
k933977969	3	3	2	3	pT2
k885972955	-99	-99	-99	-99	pTis (DCIS)
k885972955	2	2	2	2	pT2
k885972955	3	2	3	3	pT2
k877851979	3	1	1	1	pT3
k877851979	3	2	1	2	pT1b
k877851979	3	2	1	2	pT2
k877851979	3	2	1	2	pT1c
k877851979	1	1	1	1	pT1c
k877851979	3	3	1	2	pT1b
k877851979	1	2	1	1	pT1b
k877851979	3	1	1	1	pT3
k877851979	2	1	1	1	pT1c
k877851979	3	2	1	2	pT1a
k877851979	3	1	1	1	pT1b
k877851979	3	1	1	1	pT1b
k877851979	3	2	1	2	pT2
k877851979	3	3	1	2	pT1b
k877851979	3	3	3	3	pT2
k877851979	3	1	1	1	pT3
k877851979	3	3	1	2	pT1c
k877851979	3	1	1	1	pT1b
k877851979	3	2	1	2	pT2
k877851979	3	1	1	1	pT1c
k877851979	3	3	2	3	pT4b
k877851979	3	1	1	1	pT1b
k877851979	3	2	1	2	pT1c
k877851979	3	2	1	2	pT2
k857248860	2	1	1	1	pT1c
k857248860	3	2	3	3	pT1c
k857248860	2	2	1	1	pT2
k857248860	3	2	3	3	pT2
k857248860	3	2	1	2	pT1b
k857248860	3	2	1	2	pT1b
k857248860	3	2	1	2	pT1c
k857248860	3	2	0	0	pTX
k857248860	3	1	1	1	pT1c
k857248860	3	2	1	2	pT2
k857248860	3	2	2	2	pT3
k857248860	3	2	1	2	pT2
k857248860	3	2	0	3	pT1a
k857248860	2	2	2	2	pT3
k857248860	2	1	2	1	pT2
k857248860	3	2	1	2	pT2
k857248860	3	3	3	3	pT3
k857248860	3	2	3	3	pT2
k857248860	3	2	1	2	pT2
k841106617	3	3	1	2	pT1c
k841106617	3	3	3	3	pT1b
k841106617	3	2	1	2	pT1c
k841106617	3	1	1	1	pT1c
k841106617	3	3	3	3	pT1b
k841106617	3	2	1	2	pT1c
k841106617	2	3	3	3	pT1b
k841106617	3	2	2	2	pT2
k841106617	3	3	2	3	pT2
k841106617	3	3	2	3	pT1c
k841106617	2	3	1	2	pT1c
k841106617	3	3	3	3	pT2
k841106617	2	3	2	2	pT1c
k841106617	3	3	2	3	pT2
k841106617	1	2	1	1	pT1b
k841106617	3	3	3	3	pT4b
k841106617	3	2	1	2	pT1c
k841106617	3	3	3	3	pT1c
k841106617	3	3	3	3	pT1c
k841106617	3	2	1	2	pT1mi
k841106617	2	3	3	3	pT1c
k841106617	2	2	1	1	pT1b
k841106617	3	3	1	2	pT1c
k841106617	3	3	2	3	pT1b
k841106617	3	3	3	3	pT2
k841106617	3	3	3	3	pT2
k795766933	2	2	1	1	pT1c
k795766933	3	2	1	2	pT3
k775939076	3	3	3	3	pT2
k775939076	2	2	1	1	pT1a
k775939076	2	3	1	2	pT1c
k775939076	3	3	2	3	pT1b
k775939076	3	3	1	2	pT1c
k775939076	3	3	3	3	pT1c
k775939076	3	3	3	3	pT1c
k775939076	3	3	3	3	pT2
k775939076	3	1	1	1	pT1b
k747128633	3	3	0	3	pT2
k747128633	0	3	0	0	pT1a
k747128633	-99	-99	-99	-99	pTis (DCIS)
k747128633	2	3	2	2	pT1c
k747128633	i	i	ic	i	pT1mi
k747128633	-99	-99	-99	-99	pT0
k747128633	1	2	1	1	pT2
k747128633	3	2	1	2	pT2
k747128633	2	3	1	2	pT3
k747128633	2	1	1	1	pT1a
k747128633	3	2	1	2	pT2
k747128633	3	2	1	2	pT1b
k747128633	2	3	1	2	pT2
k747128633	2	3	1	2	pT2
k747128633	2	2	1	1	pT2
k747128633	i	i	ic	i	pT1mi
k747128633	3	2	3	3	pT2
k747128633	3	2	1	2	pT2
k747128633	3	2	2	2	pT1c
k747128633	1	2	1	1	pT1b
k747128633	2	3	1	2	pT3
k747128633	2	2	1	1	pT1c
k747128633	1	3	1	1	pT1c
k747128633	3	3	1	2	pT3
k747128633	2	2	1	1	pT2
k747128633	3	3	1	2	pT1b
k747128633	3	2	2	2	pT2
k747128633	3	2	1	2	pT1c
k747128633	3	2	1	2	pT3
k747128633	-99	-99	-99	-99	pT0
k747128633	3	3	1	2	pT3
k747128633	2	2	1	1	pT1c
k747128633	3	3	3	3	pT2
k747128633	2	3	1	2	pT3
k747128633	3	3	1	2	pT3
k747128633	3	2	2	2	pT2
k747128633	2	2	2	2	pT2
k747128633	-99	-99	-99	-99	pT0
k702960398	3	3	3	3	pT2
k702960398	3	3	2	3	pT2
k702960398	3	1	2	2	pT1b
k702960398	2	2	1	1	pT1b
k702960398	3	3	3	3	pT3
k702960398	3	3	3	3	pT2
k693433272	2	3	3	3	pT1c
k693433272	2	2	1	1	pT1b
k693433272	3	3	1	2	pT2
k682743301	2	3	1	2	pT1b
k682743301	3	3	2	3	pT2
k682743301	3	2	1	2	pT1c
k682743301	2	2	1	1	pT2
k682743301	1	2	1	1	pT1a
k682743301	2	2	1	1	pT1c
k682743301	3	3	3	3	pT1c
k682743301	2	3	1	2	pT1c
k682743301	3	3	3	3	pT2
k682743301	2	3	2	2	pT2
k682743301	2	3	1	2	pT2
k682743301	2	3	2	2	pT1c
k682743301	3	3	3	3	pT2
k682743301	3	3	1	2	pT3
k682743301	2	3	3	3	pT2
k682743301	3	2	1	2	pT1c
k682743301	2	2	2	2	pT3
k682743301	2	3	1	2	pT1c
k682743301	3	3	1	2	pT1b
k682743301	3	3	1	2	pT3
k682743301	3	3	3	3	pT2
k682743301	1	2	1	1	pT1c
k682743301	3	3	1	2	pT1c
k682743301	3	3	1	2	pT1b
k682743301	3	3	1	2	pT1b
k682743301	3	3	3	3	pT2
k682743301	1	2	1	1	pT1a
k682743301	3	3	1	2	pT2
k682743301	3	2	1	2	pT1b
k682743301	2	3	1	2	pT2
k682743301	3	3	3	3	pT2
k682743301	3	3	3	3	pT2
k682743301	2	3	1	2	pT1c
k682743301	2	3	2	2	pT2
k682743301	3	2	1	2	pT3
k682743301	2	3	2	2	pT3
k682743301	2	3	1	2	pT1c
k682743301	1	2	1	1	pT1c
k682743301	3	2	1	2	pT1b
k682743301	3	3	3	3	pT2
k682743301	3	3	3	3	pT1c
k682743301	2	3	3	3	pT2
k682743301	2	3	3	3	pT2
k682743301	3	3	3	3	pT2
k682743301	3	2	1	2	pT1c
k682743301	3	3	3	3	pT2
k682743301	2	3	1	2	pT3
k682743301	3	2	1	2	pT2
k682743301	2	3	1	2	pT1b
k682743301	3	2	1	2	pT2
k682743301	3	3	1	2	pT1c
k682743301	2	3	2	2	pT2
k682743301	1	2	1	1	pT2
k682743301	2	3	2	2	pT4b
k682743301	1	2	1	1	pT1c
k682743301	2	3	1	2	pT1c
k682743301	3	3	2	3	pT3
k682743301	3	3	2	3	pT1a
k682743301	2	3	1	2	pT2
k682743301	3	3	3	3	pT1c
k682743301	2	3	2	2	pT3
k682743301	3	3	3	3	pT2
k682743301	-99	-99	-99	-99	pT0
k682743301	3	3	1	2	pT2
k682743301	1	3	1	1	pT1a
k682743301	2	3	1	2	pT1b
k682743301	3	2	1	2	pT1b
k682743301	-99	-99	-99	-99	pT0
k682743301	2	2	1	1	pT3
k682743301	3	3	2	3	pT3
k682743301	3	3	1	2	pT3
k682743301	3	3	1	2	pT1c
k682743301	3	3	1	2	pT1c
k682743301	i	i	ic	i	pT1mi
k682743301	3	2	1	2	pT3
k682743301	2	3	1	2	pT2
k682743301	3	3	3	3	pT3
k682743301	3	3	2	3	pT4b
k682743301	2	3	1	2	pT1b
k682743301	i	i	ic	i	pT1mi
k682743301	2	3	1	2	pT1c
k682743301	2	3	1	2	pT1c
k682743301	3	2	1	2	pT1b
k682743301	3	3	3	3	pT2
k682743301	3	2	1	2	pT2
k682743301	3	3	2	3	pT1c
k682743301	3	3	3	3	pT2
k682743301	2	2	1	1	pT1c
k682743301	3	2	1	2	pT1c
k682743301	3	3	1	2	pT1c
k682743301	1	2	1	1	pT1c
k682743301	2	3	1	2	pT2
k682743301	2	2	1	1	pT1a
k682743301	3	3	3	3	pT2
k682743301	2	3	1	2	pT1b
k682743301	-99	-99	-99	-99	pT0
k682743301	2	3	1	2	pT2
k682743301	3	3	3	3	pT2
k682743301	3	3	3	3	pT2
k682743301	2	2	1	1	pT1c
k682743301	2	3	1	2	pT1c
k682743301	2	3	3	3	pT2
k682743301	1	3	2	2	pT1b
k682743301	3	2	1	2	pT3
k682743301	3	2	1	2	pT1c
k682743301	2	3	1	2	pT3
k682743301	3	3	3	3	pT1b
k682743301	3	2	1	2	pT2
k682743301	3	3	2	3	pT1c
k682743301	2	3	1	2	pT2
k682743301	3	3	2	3	pT3
k682743301	1	3	1	1	pT3
k682743301	2	3	1	2	pT1b
k682743301	1	3	1	1	pT1c
k682743301	3	3	1	2	pT1c
k682743301	1	3	2	2	pT1a
k682743301	3	3	2	3	pT3
k682743301	3	3	1	2	pT2
k682743301	3	3	1	2	pT1c
k682743301	3	3	1	2	pT2
k682743301	3	3	1	2	pT1c
k682743301	2	3	1	2	pT2
k682743301	3	3	2	3	pT3
k682743301	1	2	1	1	pT1c
k682743301	2	3	1	2	pT2
k682743301	2	3	1	2	pT1a
k682743301	3	3	3	3	pT1c
k682743301	2	3	1	2	pT2
k682743301	2	2	1	1	pT1c
k682743301	1	3	2	2	pT1c
k682743301	3	2	1	2	pT2
k682743301	3	3	3	3	pT2
k682743301	2	3	1	2	pT2
k682743301	3	3	3	3	pT2
k682743301	3	3	3	3	pT2
k682743301	2	3	1	2	pT1b
k682743301	3	3	2	3	pT2
k682743301	2	2	1	1	pT2
k682743301	2	3	1	2	pT3
k682743301	3	3	0	0	pT2
k682743301	2	3	1	2	pT2
k682743301	2	3	1	2	pT1b
k682743301	2	2	1	1	pT2
k682743301	2	3	2	2	pT2
k682743301	2	3	1	2	pT2
k682743301	2	3	2	2	pT3
k682743301	3	3	1	2	pT3
k667974858	3	3	3	3	pT1c
k667974858	3	2	2	2	pT1c
k667974858	1	2	1	1	pT1c
k667974858	3	3	3	3	pT1c
k667974858	3	2	1	2	pT1c
k667974858	3	3	3	3	pT2
k667974858	3	3	3	3	pT2
k667974858	3	2	1	2	pT2
k667974858	3	1	1	1	pT1c
k667974858	3	3	2	3	pT2
k667974858	2	2	1	1	pT1c
k667974858	2	2	1	1	pT1b
k667974858	3	2	3	3	pT1c
k667974858	3	2	3	3	pT2
k667974858	3	3	3	3	pT1c
k667974858	3	3	2	3	pT2
k667974858	3	2	1	2	pT1c
k667974858	3	2	2	2	pT2
k667974858	3	2	1	2	pT1b
k667974858	3	2	1	2	pT2
k667974858	3	3	2	3	pT2
k667974858	3	2	2	2	pT1c
k667974858	3	3	3	3	pT3
k667974858	3	3	3	3	pT1c
k667974858	3	1	1	1	pT1b
k667974858	3	1	1	1	pT1c
k667974858	3	2	1	2	pT1c
k667974858	1	2	1	1	pT1a
k667974858	3	2	1	2	pT1b
k667974858	3	3	2	3	pT3
k667974858	3	3	2	3	pT3
k667974858	3	3	2	3	pT2
k667974858	-99	-99	-99	-99	pT0
k667974858	3	3	1	2	pT3
k667974858	3	1	1	1	pT1c
k667974858	2	3	2	2	pT2
k667974858	3	2	1	2	pT2
k667974858	3	2	1	2	pT1c
k667974858	3	2	1	2	pT2
k667974858	3	2	1	2	pT2
k664758907	2	3	1	1	pT1c
k664758907	1	2	1	1	pT1a
k664758907	0	2	0	0	pT1mi
k664758907	2	3	3	3	pT2
k664758907	3	3	2	3	pT1c
k664758907	1	3	1	1	pT1b
k664758907	3	3	1	2	pT2
k664758907	-99	-99	-99	-99	pT0
k664758907	3	2	1	2	pTX
k664758907	-99	-99	-99	-99	pT0
k664758907	-99	-99	-99	-99	pT0
k664758907	3	2	1	2	pT1c
k664758907	2	2	1	1	pT2
k664758907	-99	-99	-99	-99	pT0
k664758907	3	2	1	2	pT1c
k621045792	1	2	1	1	pT1c
k621045792	3	3	2	3	pT4d
k621045792	-99	-99	-99	-99	pT0
k621045792	3	3	2	3	pT1a
k621045792	1	1	1	1	pT1a
k621045792	3	3	2	3	pT4b
k621045792	-99	-99	-99	-99	pT1mi
k621045792	3	2	1	2	pTX
k617527539	3	2	1	2	pT1c
k612975307	3	2	1	2	pT3
k575057197	3	2	2	2	pT3
k575057197	3	2	1	2	pT1c
k575057197	3	3	3	3	pT2
k575057197	3	2	1	2	pT2
k575057197	2	2	1	1	pT2
k575057197	2	2	1	1	pT1c
k575057197	3	2	1	2	pT1c
k575057197	2	2	1	1	pT4b
k575057197	3	2	1	2	pT2
k575057197	3	2	1	2	pT1c
k575057197	3	2	2	2	pT1c
k575057197	3	3	3	3	pT4b
k575057197	3	2	1	2	pT2
k575057197	2	2	1	1	pT2
k575057197	1	2	1	1	pT1mi
k575057197	2	2	1	1	pT1c
k575057197	2	2	1	1	pT1a
k575057197	3	2	1	2	pT2
k575057197	3	2	2	2	pT1c
k575057197	3	2	1	2	pT2
k575057197	3	2	2	2	pT1c
k575057197	3	2	1	2	pT2
k575057197	2	2	2	2	pT1c
k575057197	2	2	1	2	pT2
k575057197	2	2	1	1	pT2
k575057197	3	2	1	2	pT1c
k575057197	2	2	1	2	pT1c
k575057197	3	2	2	2	pT3
k575057197	3	2	1	2	pT1c
k575057197	3	2	2	2	pT2
k575057197	3	2	3	3	pT2
k575057197	3	2	1	2	pT1c
k575057197	2	2	1	1	pT1c
k575057197	3	3	3	3	pT1c
k575057197	3	3	3	3	pT2
k575057197	2	2	1	1	pT2
k575057197	3	2	3	3	pT1b
k575057197	1	2	1	1	pT1c
k575057197	2	2	1	1	pT1b
k575057197	3	2	1	2	pT1mi
k575057197	3	2	2	2	pT2
k575057197	2	2	1	1	pT1c
k575057197	3	2	1	2	pT1a
k575057197	3	2	1	2	pT2
k575057197	2	2	1	1	pT2
k575057197	3	3	1	2	pT1c
k575057197	3	2	1	2	pT1mi
k575057197	2	2	1	1	pT2
k575057197	3	3	3	3	pT1b
k575057197	3	2	2	2	pT1b
k575057197	2	2	2	2	pT1b
k575057197	3	3	3	3	pT2
k575057197	2	2	2	2	pT2
k575057197	3	2	1	2	pT1c
k575057197	3	3	1	2	pT1mi
k575057197	3	2	1	2	pT2
k575057197	3	2	1	2	pT1b
k575057197	3	2	1	2	pT3
k575057197	3	2	2	2	pT2
k575057197	2	2	1	1	pT1c
k575057197	3	2	1	2	pT1b
k575057197	2	2	1	1	pT1c
k575057197	2	2	1	1	pT1mi
k575057197	2	2	1	1	pT1c
k575057197	3	2	1	2	pT1b
k575057197	3	2	2	2	pT1b
k575057197	3	2	1	2	pT1b
k575057197	3	3	2	3	pT2
k575057197	3	2	2	2	pT2
k575057197	3	2	1	2	pT2
k575057197	2	2	1	2	pT2
k575057197	3	2	1	2	pT3
k575057197	3	2	1	2	pT3
k575057197	3	2	1	2	pT3
k575057197	2	2	1	1	pT2
k575057197	2	2	1	1	pT2
k575057197	2	2	1	1	pT1c
k575057197	3	2	1	2	pT1b
k575057197	3	2	1	2	pT2
k575057197	2	2	1	1	pT1c
k575057197	2	2	1	1	pT1b
k575057197	3	2	3	3	pT2
k575057197	3	2	3	3	pT2
k575057197	3	2	1	2	pT3
k575057197	3	2	1	2	pT1c
k575057197	2	2	1	1	pT1c
k575057197	2	2	1	1	pT1c
k575057197	3	2	1	2	pT2
k575057197	2	2	2	2	pT2
k575057197	3	2	3	3	pT2
k575057197	3	2	1	2	pT2
k575057197	3	2	2	2	pT1c
k575057197	3	3	1	2	pT1a
k575057197	3	2	1	2	pT2
k575057197	2	2	1	1	pT1c
k575057197	3	2	1	2	pT2
k575057197	2	2	1	1	pT1c
k575057197	2	2	1	1	pT2
k575057197	3	2	1	2	pT1a
k575057197	3	3	2	3	pT3
k575057197	2	2	3	2	pT3
k575057197	2	2	1	1	pT1c
k575057197	3	3	3	3	pT2
k575057197	3	2	1	2	pT1a
k575057197	3	3	3	3	pT2
k575057197	3	2	1	2	pT2
k575057197	3	2	1	2	pT1b
k575057197	3	2	2	2	pT1c
k575057197	3	2	1	2	pT1c
k575057197	3	3	1	2	pT3
k575057197	3	2	2	2	pT3
k575057197	1	2	1	1	pT2
k575057197	3	3	2	3	pT1b
k575057197	2	2	1	1	pT4b
k575057197	1	2	1	1	pT1b
k575057197	3	2	1	2	pT2
k575057197	2	2	1	1	pT1b
k575057197	1	2	1	1	pT1b
k575057197	3	3	1	2	pT1c
k575057197	2	2	1	2	pT1c
k575057197	3	2	3	3	pT2
k575057197	3	2	1	2	pT1c
k575057197	2	2	1	1	pT1c
k575057197	3	2	1	2	pT1c
k575057197	2	3	1	2	pT1a
k575057197	3	2	1	2	pT1c
k575057197	3	2	2	2	pT3
k575057197	3	2	1	2	pT2
k575057197	3	2	2	2	pT3
k575057197	2	2	1	1	pT1c
k575057197	3	2	3	2	pT3
k575057197	3	3	2	3	pT2
k575057197	1	2	1	1	pT1c
k575057197	3	3	3	3	pT2
k575057197	3	2	2	2	pT1c
k575057197	1	2	1	1	pT1b
k575057197	2	2	1	1	pT2
k575057197	3	2	2	2	pT2
k575057197	2	2	1	1	pT1a
k575057197	3	2	2	2	pT1c
k575057197	2	2	1	1	pT3
k575057197	3	3	3	3	pT3
k575057197	3	2	1	2	pT1c
k575057197	3	2	3	3	pT2
k575057197	3	3	3	3	pT3
k575057197	3	2	3	3	pT1c
k575057197	3	2	2	2	pT2
k575057197	3	2	1	2	pT2
k575057197	3	2	1	2	pT3
k575057197	3	2	1	2	pT3
k575057197	3	3	1	2	pT1mi
k575057197	2	2	1	1	pT1b
k575057197	3	2	1	2	pT3
k575057197	3	3	1	2	pT2
k575057197	3	2	2	2	pT1c
k575057197	3	2	1	2	pT1c
k575057197	3	3	2	3	pT2
k575057197	3	3	3	3	pT2
k575057197	3	3	2	3	pT1c
k575057197	1	2	1	1	pT1c
k575057197	3	2	1	2	pT4b
k575057197	3	3	1	2	pT2
k575057197	3	2	3	3	pT2
k575057197	3	2	2	2	pT2
k575057197	3	2	1	2	pT2
k575057197	3	2	3	3	pT3
k575057197	2	2	1	1	pT1c
k575057197	3	2	3	3	pT2
k575057197	2	2	1	1	pT1c
k575057197	2	2	1	1	pT3
k575057197	3	2	1	2	pT3
k575057197	2	3	1	2	pT2
k575057197	2	2	2	2	pT1b
k575057197	2	2	1	1	pT1c
k575057197	1	2	1	1	pT1b
k575057197	3	3	3	3	pT3
k575057197	1	1	1	1	pT1c
k575057197	2	2	3	2	pT2
k575057197	3	2	3	3	pT1c
k575057197	3	2	3	3	pT1c
k575057197	2	2	1	1	pT1c
k575057197	3	2	2	2	pT2
k575057197	3	2	3	3	pT2
k575057197	3	2	1	2	pT1b
k575057197	3	2	1	2	pT1a
k575057197	2	2	2	2	pT2
k575057197	1	2	1	1	pT1c
k575057197	3	3	3	3	pT2
k575057197	3	2	1	3	pT2
k575057197	3	3	3	3	pT1c
k575057197	3	2	3	3	pT2
k575057197	3	2	1	2	pT2
k575057197	2	2	2	2	pT1c
k575057197	2	2	1	1	pT2
k575057197	3	2	1	2	pT2
k575057197	3	2	1	2	pT1b
k575057197	2	2	2	2	pT2
k575057197	3	2	1	2	pT1c
k575057197	3	2	1	2	pT1b
k575057197	3	2	2	2	pT1c
k575057197	3	2	3	3	pT2
k575057197	3	2	1	2	pT1a
k575057197	3	3	3	3	pT1c
k575057197	3	2	1	2	pT2
k575057197	1	2	1	1	pT1a
k575057197	2	2	1	1	pT1c
k575057197	3	2	1	2	pT2
k575057197	2	2	1	1	pT3
k575057197	3	2	1	2	pT1a
k575057197	2	3	1	2	pT2
k575057197	3	3	3	3	pT2
k575057197	3	2	2	2	pT2
k575057197	2	2	1	1	pT1b
k575057197	3	3	3	3	pT2
k575057197	2	2	1	1	pT1b
k575057197	3	2	1	2	pT3
k575057197	3	2	1	2	pT1c
k575057197	3	3	1	2	pT1b
k575057197	3	2	1	2	pT1c
k575057197	3	2	1	2	pT1c
k575057197	3	2	3	3	pT3
k575057197	1	2	1	1	pT1c
k575057197	3	2	3	3	pT1c
k575057197	3	3	1	2	pT3
k575057197	2	2	1	1	pT1c
k575057197	i	i	ic	i	pT1mi
k575057197	3	2	1	2	pT3
k575057197	3	2	1	2	pT1c
k575057197	3	2	1	2	pT1c
k575057197	1	2	1	1	pT2
k575057197	3	2	1	2	pT2
k575057197	3	2	1	2	pT3
k575057197	2	3	1	2	pT1c
k575057197	3	3	3	3	pT1c
k575057197	3	2	1	2	pT2
k575057197	2	2	1	1	pT1c
k575057197	3	2	2	2	pT2
k575057197	3	2	1	2	pT1c
k575057197	3	2	1	2	pT1c
k575057197	3	2	3	3	pT2
k575057197	3	2	3	3	pT1c
k575057197	3	2	1	2	pT1b
k575057197	3	2	3	3	pT2
k575057197	3	2	1	2	pT1c
k575057197	3	2	1	2	pT3
k575057197	3	2	3	3	pT2
k575057197	3	2	1	2	pT1a
k575057197	3	2	1	2	pT2
k575057197	2	2	1	1	pT1c
k575057197	3	3	1	2	pT2
k575057197	2	2	2	2	pT2
k575057197	i	i	ic	i	pT1mi
k575057197	3	2	2	2	pT2
k575057197	3	2	1	2	pT3
k575057197	1	2	1	1	pT2
k575057197	3	2	2	2	pT1c
k575057197	3	2	1	2	pT2
k575057197	1	2	1	1	pT1c
k575057197	i	i	ic	i	pT1mi
k575057197	3	2	2	2	pT1c
k575057197	3	3	3	3	pT1c
k575057197	i	i	ic	i	pT1mi
k575057197	2	2	1	1	pT1b
k575057197	3	2	3	3	pT2
k575057197	3	2	3	3	pT1c
k575057197	2	3	1	2	pT2
k575057197	3	3	3	3	pT2
k575057197	3	2	1	2	pT1c
k575057197	3	3	2	3	pT2
k575057197	3	2	2	2	pT1c
k575057197	3	2	3	3	pT4b
k575057197	3	3	3	3	pT2
k575057197	3	2	1	2	pT2
k575057197	2	2	3	2	pT2
k575057197	3	2	2	2	pT2
k575057197	3	1	1	1	pT1c
k575057197	3	3	2	3	pT1c
k575057197	1	2	1	1	pT1b
k575057197	3	2	1	2	pT1b
k575057197	3	2	1	2	pT3
k575057197	3	3	3	3	pT2
k575057197	3	2	1	2	pT2
k575057197	3	3	3	3	pT2
k575057197	2	2	1	1	pT1c
k575057197	3	2	1	2	pT2
k575057197	3	2	2	2	pT2
k575057197	3	2	1	2	pT1b
k575057197	2	2	1	2	pT1c
k575057197	3	2	3	3	pT3
k575057197	2	2	2	2	pT2
k575057197	2	2	1	1	pT2
k575057197	3	3	3	3	pT2
k575057197	3	2	1	2	pT1c
k575057197	3	2	1	2	pT1a
k575057197	3	2	1	2	pT1c
k575057197	3	2	1	2	pT1b
k575057197	3	3	2	3	pT2
k575057197	3	2	2	2	pT2
k575057197	3	2	1	2	pT3
k575057197	3	2	1	2	pT1c
k575057197	3	2	3	3	pT3
k575057197	3	3	3	3	pT2
k575057197	3	3	1	2	pT2
k575057197	3	2	2	3	pT1c
k575057197	3	2	3	3	pT2
k575057197	3	2	3	3	pT2
k575057197	2	2	2	2	pT2
k575057197	3	2	2	2	pT1c
k575057197	2	2	1	1	pT1c
k575057197	3	3	2	3	pT1a
k575057197	3	2	1	2	pT2
k575057197	3	2	3	3	pT4b
k575057197	3	3	1	2	pT1a
k575057197	1	2	1	1	pT1b
k575057197	3	2	2	2	pT1c
k575057197	3	2	1	2	pT1c
k575057197	2	2	3	2	pT2
k575057197	3	2	3	3	pT1c
k575057197	3	2	1	2	pT2
k575057197	3	3	2	3	pT3
k575057197	3	2	1	2	pT1b
k575057197	1	2	1	1	pT1a
k575057197	i	i	ic	i	pT1mi
k575057197	3	2	1	2	pT2
k575057197	3	2	2	2	pT2
k575057197	2	2	1	1	pT2
k575057197	3	3	2	3	pT3
k575057197	3	2	3	3	pT2
k575057197	3	2	1	2	pT2
k575057197	2	2	1	1	pT1a
k575057197	3	3	1	2	pT3
k575057197	3	2	1	2	pT1b
k575057197	3	2	1	2	pT1c
k575057197	3	3	3	3	pT2
k575057197	3	2	1	2	pT3
k575057197	3	2	1	2	pT3
k575057197	3	3	3	3	pT1c
k575057197	2	2	1	1	pT2
k575057197	2	2	2	2	pT3
k575057197	3	2	1	2	pT2
k575057197	1	2	1	1	pT1b
k575057197	2	2	1	1	pT2
k575057197	3	2	2	2	pT4b
k575057197	2	2	1	1	pT1c
k575057197	3	3	2	3	pT1c
k575057197	3	3	1	2	pT1a
k575057197	2	3	2	2	pT1c
k575057197	3	2	1	2	pT1c
k575057197	3	2	3	3	pT3
k575057197	3	3	3	3	pT1c
k575057197	3	3	2	3	pT2
k575057197	3	3	3	3	pT3
k575057197	3	3	3	3	pT2
k575057197	3	2	2	2	pT2
k575057197	3	3	1	2	pT1c
k575057197	2	2	1	2	pT1b
k575057197	3	2	1	2	pT2
k575057197	3	2	3	3	pT1c
k575057197	3	2	2	2	pT3
k575057197	2	2	1	1	pT1b
k575057197	3	2	1	2	pT2
k575057197	3	2	3	3	pT4b
k575057197	3	2	1	2	pT1c
k575057197	3	3	3	3	pT1c
k575057197	3	2	1	2	pT2
k575057197	1	2	1	1	pT1b
k575057197	2	3	3	3	pT2
k575057197	3	2	1	2	pT2
k575057197	3	3	3	3	pT2
k575057197	2	2	1	1	pT2
k575057197	3	2	2	2	pT1c
k575057197	2	2	2	2	pT1c
k575057197	3	3	2	3	pT1c
k575057197	3	3	2	3	pT2
k575057197	2	2	1	1	pT1c
k575057197	3	2	1	2	pT1a
k575057197	3	2	2	2	pT1b
k575057197	3	2	1	3	pT3
k575057197	3	2	3	3	pT2
k575057197	2	2	1	1	pT1c
k575057197	2	2	1	1	pT1c
k575057197	3	2	3	3	pT2
k575057197	2	2	2	2	pT2
k575057197	3	2	1	2	pT1c
k575057197	3	2	1	2	pT2
k575057197	2	2	1	1	pT1c
k575057197	3	2	1	2	pT1b
k575057197	2	2	1	1	pT2
k575057197	i	i	ic	i	pT1mi
k575057197	2	2	1	1	pT1c
k575057197	3	2	1	2	pT1c
k575057197	3	2	1	2	pT1c
k575057197	3	2	3	3	pT2
k575057197	3	2	1	2	pT2
k575057197	3	3	3	3	pT3
k575057197	3	2	1	2	pT1c
k575057197	3	2	1	2	pT3
k575057197	1	2	1	1	pT1b
k575057197	3	3	3	3	pT2
k575057197	3	2	1	2	pT1c
k575057197	2	2	1	1	pT1c
k575057197	3	2	1	2	pT1c
k575057197	3	2	1	2	pT2
k575057197	i	i	ic	i	pT1mi
k575057197	3	2	1	2	pT1c
k575057197	3	2	3	3	pT2
k575057197	3	2	1	2	pT2
k575057197	3	2	3	3	pT1c
k575057197	3	2	3	3	pT1c
k575057197	3	3	1	2	pT3
k575057197	3	2	1	2	pT1a
k575057197	3	2	3	3	pT3
k575057197	3	3	3	3	pT2
k575057197	3	2	1	2	pT3
k575057197	3	2	1	2	pT4b
k575057197	3	3	2	3	pT2
k575057197	2	3	1	2	pT3
k575057197	3	2	1	2	pT1c
k575057197	3	3	1	2	pT1mi
k575057197	3	2	1	2	pT1a
k575057197	3	2	1	2	pT1b
k575057197	3	2	2	2	pT2
k575057197	1	2	1	1	pT2
k575057197	3	3	3	3	pT2
k575057197	3	3	1	2	pT1a
k575057197	3	3	1	2	pT1a
k575057197	3	2	1	2	pT1mi
k575057197	3	2	1	2	pT1b
k575057197	3	2	1	2	pT1a
k575057197	3	3	1	1	pT1a
k575057197	1	2	1	1	pT1c
k575057197	i	i	ic	i	pT1mi
k575057197	3	2	1	2	pT1c
k575057197	2	2	1	1	pT1c
k575057197	3	3	1	2	pT2
k575057197	3	3	3	3	pT2
k575057197	3	2	1	2	pT2
k575057197	3	2	1	2	pT3
k575057197	3	2	1	2	pT2
k575057197	3	2	3	3	pT1c
k575057197	3	2	1	2	pT3
k570924614	3	3	3	3	pT1c
k570924614	3	2	1	2	pT1c
k567586738	3	3	2	3	pT2
k567586738	3	3	3	3	pT2
k567586738	3	2	2	2	pT1c
k567586738	3	3	1	2	pT1c
k567586738	3	2	1	2	pT1a
k567586738	1	2	1	1	pT3
k567586738	1	2	1	1	pT1b
k567586738	3	2	1	2	pT3
k567586738	2	2	1	1	pT2
k567586738	3	2	2	2	pT4b
k567586738	3	2	3	3	pT1c
k567586738	i	i	ic	i	pT1mi
k567586738	1	2	2	1	pT2
k567586738	3	3	2	3	pT2
k567586738	-99	-99	-99	-99	pT0
k559231798	3	3	3	3	pT2
k555929217	3	3	3	3	pT2
k555929217	3	2	1	2	pT2
k555929217	3	2	1	2	pT2
k555929217	3	2	1	2	pT1b
k555929217	3	2	1	2	pT2
k555929217	3	2	1	2	pT2
k555929217	2	2	2	2	pT3
k555929217	3	3	2	3	pT2
k555929217	3	3	3	3	pT2
k555929217	3	2	1	2	pT1c
k555929217	2	3	1	2	pT2
k555929217	3	2	1	2	pT1b
k555929217	3	2	1	2	pT2
k555929217	2	1	1	1	pT2
k555929217	2	2	3	2	pT1c
k555929217	2	2	1	1	pT1c
k555929217	2	2	2	2	pT2
k555929217	3	2	1	2	pT1a
k555929217	3	3	3	3	pT2
k555929217	3	2	1	2	pT2
k555929217	3	3	2	3	pT2
k555929217	2	2	1	1	pT1c
k555929217	3	3	1	2	pT2
k555929217	3	2	1	2	pT2
k555929217	3	2	1	2	pT1c
k555929217	3	2	1	2	pT1c
k555929217	3	2	1	2	pT1c
k555929217	3	2	1	2	pT1c
k555929217	3	2	3	3	pT1c
k555929217	3	2	1	2	pT2
k555929217	3	1	1	1	pT3
k555929217	3	3	3	3	pT2
k555929217	2	2	2	2	pT2
k555929217	3	3	1	2	pT2
k555929217	1	2	1	1	pT1c
k506254834	3	2	3	3	pT3
k506254834	1	2	1	1	pT1c
k506254834	2	2	1	1	pT1c
k506254834	3	3	1	2	pT3
k506254834	2	2	1	1	pT1c
k506254834	2	2	2	2	pT1c
k506254834	2	3	2	2	pT2
k506254834	3	3	3	3	pT1c
k506254834	3	3	3	3	pT3
k506254834	3	3	3	3	pT2
k506254834	2	1	1	1	pT1a
k506254834	3	3	1	2	pT1c
k441453024	3	1	1	1	pT1b
k441453024	3	3	2	3	pT1a
k441453024	2	3	1	2	pT3
k441453024	2	2	2	2	pT2
k441453024	2	2	2	2	pT3
k441453024	3	3	2	3	pT2
k441453024	2	2	3	2	pT1c
k441453024	3	3	3	3	pT1c
k441453024	3	3	3	3	pT1c
k441453024	2	3	2	2	pT1c
k441453024	3	2	1	2	pT3
k441453024	2	2	1	1	pT1b
k441453024	3	2	1	2	pT2
k441453024	3	2	2	2	pT1c
k441453024	3	2	2	2	pT4b
k441453024	2	3	1	2	pT1a
k441453024	3	2	1	2	pT2
k441453024	3	2	1	2	pT1c
k441453024	2	2	1	1	pT4b
k441453024	3	3	2	3	pT2
k434954095	3	3	3	3	pT3
k434954095	3	3	1	2	pT2
k434954095	3	3	3	3	pT2
k434954095	2	3	1	2	pT3
k434954095	3	3	2	3	pT1b
k434954095	3	2	3	3	pT1c
k434954095	3	2	1	2	pT2
k434954095	3	3	3	3	pT2
k434954095	1	1	1	1	pT1c
k434954095	3	3	3	3	pT1c
k434954095	3	2	1	2	pT2
k434954095	3	2	2	2	pT2
k434954095	3	2	1	2	pT1b
k417890348	1	2	1	1	pT1b
k404209990	3	2	1	2	pT1a
k404209990	3	2	3	3	pT2
k404209990	3	3	2	3	pT2
k404209990	-99	-99	-99	-99	pT0
k404209990	3	2	3	3	pT3
k404209990	-99	-99	-99	-99	pT0
k404209990	3	2	1	2	pT2
k404209990	3	2	2	2	pT1c
k404209990	3	2	1	2	pT2
k401960463	3	2	1	2	pT1c
k401960463	3	2	1	2	pT2
k401960463	0	0	0	0	pT2
k401960463	3	3	1	2	pT1c
k401960463	i	i	ic	i	pT1mi
k401960463	3	3	2	3	pT3
k398784976	3	3	3	3	pT1c
k398784976	2	2	2	2	pT1c
k398784976	0	0	0	0	pT2
k398784976	3	2	1	2	pT2
k398784976	3	2	1	2	pT1c
k398784976	3	2	1	2	pT1b
k398784976	3	3	3	3	pT2
k389744472	3	3	2	3	pT1c
k389744472	3	2	1	2	pT3
k389744472	3	3	1	2	pT1c
k389744472	2	2	1	1	pT1c
k317012410	3	2	1	2	pT1c
k317012410	3	3	3	3	pT1c
k317012410	1	1	1	1	pT1a
k317012410	2	3	2	2	pT2
k317012410	2	1	1	1	pT1b
k317012410	2	2	1	1	pT1c
k317012410	2	2	1	1	pT1c
k317012410	1	1	1	1	pT4a
k317012410	2	2	3	2	pT2
k317012410	2	2	1	1	pT1mi
k317012410	3	2	3	3	pT1c
k317012410	2	2	1	1	pT1b
k317012410	3	2	1	2	pT1c
k317012410	3	2	1	2	pT1b
k317012410	3	3	3	3	pT1c
k317012410	3	1	1	1	pT2
k317012410	3	2	3	3	pT1c
k317012410	3	2	1	2	pT1b
k317012410	3	3	3	3	pT1c
k317012410	3	2	1	2	pT1b
k317012410	2	2	2	2	pT2
k285478384	3	2	2	2	pT1b
k285478384	2	2	1	1	pT1c
k285478384	3	2	1	2	pT1b
k285478384	-99	-99	-99	-99	pTis (DCIS)
k285478384	3	2	2	2	pT2
k285478384	3	2	3	3	pT1b
k285478384	3	2	1	2	pT2
k285478384	3	2	1	2	pT2
k285478384	3	3	3	3	pT2
k285478384	3	2	2	2	pT1b
k285478384	1	2	1	1	pT1c
k285478384	-99	-99	-99	-99	pT0
k285478384	2	2	2	2	pT2
k285478384	2	2	3	2	pT1b
k285478384	3	2	1	2	pT1c
k285478384	3	2	2	2	pT2
k285478384	3	3	2	3	pT1c
k285478384	3	2	1	2	pT3
k285478384	3	3	1	2	pT1b
k285478384	2	3	3	3	pT2
k285478384	2	2	2	2	pT1c
k285478384	3	3	1	2	pT1b
k285478384	2	2	3	2	pT2
k285478384	3	3	1	2	pT1c
k285478384	1	2	1	1	pT1c
k285478384	1	2	1	1	pT1b
k285478384	1	2	1	1	pT2
k285478384	-99	-99	-99	-99	pTX
k285478384	3	2	1	2	pT2
k285478384	3	2	1	2	pT2
k285478384	3	2	1	2	pT2
k285478384	1	2	1	1	pT1b
k285478384	-99	-99	-99	-99	pTis (DCIS)
k285478384	3	2	1	2	pT2
k285478384	3	2	3	3	pT2
k285478384	3	2	1	2	pT3
k285478384	3	3	3	3	pT2
k285478384	3	2	1	2	pT1b
k285478384	-99	-99	-99	-99	pTis (DCIS)
k285478384	2	2	1	1	pT1c
k285478384	3	2	1	2	pT2
k285478384	3	3	3	3	pT1c
k285478384	-99	-99	-99	-99	pT0
k285478384	3	2	1	2	pT1b
k285478384	3	3	1	2	pT1c
k285478384	3	2	1	2	pT3
k285478384	3	3	0	0	pT1a
k285478384	3	2	2	2	pT2
k285478384	2	2	1	1	pT2
k285478384	3	2	2	2	pT2
k285478384	3	2	3	3	pT1b
k285478384	1	2	1	1	pT1b
k285478384	3	3	3	3	pT2
k285478384	3	2	1	2	pT2
k285478384	-99	-99	-99	-99	pT0
k285478384	-99	-99	-99	-99	pTis (DCIS)
k285478384	2	2	1	1	pT3
k285478384	3	2	1	2	pT3
k285478384	-99	-99	-99	-99	pT0
k285478384	3	2	1	2	pT1c
k285478384	-99	-99	-99	-99	pTis (DCIS)
k285478384	3	2	3	3	pT1c
k285478384	1	2	1	1	pT1c
k285478384	2	2	1	1	pT1b
k285478384	3	2	1	2	pT1c
k285478384	1	2	1	1	pT2
k285478384	2	2	1	1	pT1c
k285478384	3	2	1	2	pT2
k285478384	1	2	1	1	pT1c
k285478384	3	2	1	2	pT3
k285478384	3	2	2	2	pT2
k285478384	2	2	1	1	pT2
k285478384	3	2	2	2	pT2
k285478384	1	2	1	1	pT1b
k285478384	3	3	1	2	pT1b
k285478384	3	2	1	2	pT2
k285478384	3	3	3	3	pT1c
k285478384	3	2	1	2	pT3
k285478384	2	2	1	1	pT2
k285478384	3	2	1	2	pT2
k285478384	3	2	1	2	pT3
k285478384	3	2	1	2	pT1c
k285478384	3	2	3	3	pT2
k285478384	3	3	1	2	pT1b
k285478384	3	2	3	3	pT2
k285478384	3	2	1	2	pT2
k285478384	3	2	2	2	pT2
k285478384	1	2	1	1	pT1b
k285478384	3	2	1	2	pT2
k285478384	3	3	3	3	pT1c
k285478384	3	2	1	2	pT1b
k285478384	2	2	1	1	pT2
k285478384	3	2	1	2	pT2
k285478384	3	2	1	2	pT2
k285478384	3	2	1	2	pT1c
k285478384	3	2	1	2	pT2
k285478384	-99	-99	-99	-99	pT0
k285478384	3	2	1	2	pT2
k285478384	3	2	1	2	pT1b
k285478384	3	2	1	2	pT3
k285478384	3	2	3	3	pT2
k285478384	1	2	1	1	pT1b
k285478384	3	2	1	2	pT3
k285478384	2	2	1	1	pT1c
k285478384	3	2	2	3	pT2
k285478384	3	2	3	3	pT2
k285478384	3	2	2	2	pT2
k285478384	3	2	1	2	pT2
k285478384	1	1	1	1	pT1c
k285478384	2	2	1	1	pT1b
k285478384	3	2	2	2	pT2
k285478384	3	2	1	2	pT2
k285478384	-99	-99	-99	-99	pTis (DCIS)
k285478384	2	2	1	1	pT1b
k285478384	3	2	1	2	pT2
k285478384	3	3	3	3	pT3
k285478384	3	2	1	2	pT1b
k285478384	2	2	1	1	pT4b
k285478384	3	2	1	2	pT3
k285478384	3	2	1	2	pT2
k285478384	3	2	1	2	pT1c
k285478384	2	2	3	2	pT2
k285478384	3	2	1	2	pT1c
k285478384	1	2	1	1	pT4b
k285478384	3	2	1	2	pT2
k285478384	3	2	1	2	pT1c
k285478384	-99	-99	-99	-99	pT0
k285478384	3	2	1	2	pT1c
k285478384	3	2	1	2	pT2
k285478384	3	3	1	2	pT3
k285478384	2	2	1	1	pT2
k285478384	3	3	1	2	pT2
k285478384	3	2	1	2	pT1b
k285478384	3	2	1	2	pT2
k285478384	3	2	1	2	pT3
k285478384	i	i	ic	i	pT1mi
k285478384	-99	-99	-99	-99	pT0
k285478384	-99	-99	-99	-99	pT0
k285478384	3	1	1	1	pT2
k285478384	3	2	3	3	pT2
k285478384	-99	-99	-99	-99	pTis (DCIS)
k285478384	1	2	1	1	pT1c
k285478384	-99	-99	-99	-99	pTis (DCIS)
k285478384	1	1	1	1	pT3
k285478384	2	2	1	1	pT2
k285478384	2	2	1	1	pT1c
k285478384	3	2	1	2	pT1c
k285478384	3	3	3	3	pT1c
k285478384	1	1	1	1	pT1c
k285478384	2	2	1	1	pT1b
k285478384	3	2	1	2	pT2
k285478384	2	3	1	2	pT2
k285478384	3	3	3	3	pT2
k285478384	1	2	1	1	pT2
k285478384	2	3	1	2	pT1b
k285478384	3	2	1	2	pT2
k285478384	2	2	1	1	pT1c
k285478384	3	2	1	2	pT2
k285478384	-99	-99	-99	-99	pT0
k285478384	3	2	1	2	pT2
k285478384	2	3	1	2	pT1c
k285478384	1	2	1	1	pT1c
k285478384	3	3	3	3	pT2
k285478384	3	3	2	3	pT1c
k285478384	2	3	1	2	pT2
k285478384	3	2	1	2	pT2
k285478384	3	2	1	2	pT1c
k285478384	3	2	1	2	pT2
k285478384	3	3	1	2	pT1c
k285478384	-99	-99	-99	-99	pTis (DCIS)
k285478384	2	2	1	1	pT2
k285478384	-99	-99	-99	-99	pT0
k285478384	-99	-99	-99	-99	pTis (DCIS)
k285478384	2	2	1	1	pT1c
k285478384	3	2	1	2	pT1c
k285478384	3	2	1	2	pT1c
k285478384	2	2	1	1	pT1c
k285478384	3	2	1	2	pT1c
k285478384	2	2	1	1	pT1b
k285478384	3	2	3	3	pT2
k285478384	2	2	1	1	pT1c
k285478384	1	2	1	1	pT1c
k285478384	3	2	1	2	pT1a
k285478384	3	2	1	2	pT1c
k285478384	1	2	1	1	pT1c
k285478384	2	2	1	1	pT1b
k285478384	3	3	3	3	pT2
k285478384	-99	-99	-99	-99	pTis (DCIS)
k285478384	3	2	1	2	pT3
k285478384	-99	-99	-99	-99	pT0
k285478384	3	3	3	3	pT1c
k271267796	3	3	1	2	pT2
k271267796	3	3	2	3	pT2
k271267796	-99	-99	-99	-99	pT0
k271267796	3	3	1	2	pT1c
k271267796	3	3	1	2	pT2
k271267796	1	1	1	1	pT1b
k271267796	3	1	1	1	pT1c
k271267796	2	3	1	2	pT2
k271267796	0	0	0	0	pTX
k271267796	3	3	1	2	pT1c
k271267796	3	3	3	3	pT2
k271267796	3	2	2	2	pT2
k271267796	1	2	1	1	pT1c
k271267796	3	2	1	2	pT2
k271267796	1	1	1	1	pT1b
k271267796	3	3	3	3	pT1c
k271267796	3	3	1	2	pT1c
k271267796	3	3	2	3	pT2
k271267796	3	3	3	3	pT1c
k271267796	2	3	3	3	pT1c
k271267796	3	2	1	2	pT2
k271267796	2	2	1	1	pT2
k271267796	3	3	2	3	pT2
k271267796	3	2	1	2	pT2
k271267796	-99	-99	-99	-99	pTis (DCIS)
k271267796	3	2	1	2	pT2
k271267796	3	3	1	2	pT3
k271267796	3	3	3	3	pT2
k271267796	3	3	3	3	pT1c
k271267796	3	3	2	3	pT2
k271267796	3	2	1	2	pT2
k271267796	3	3	3	3	pT1c
k271267796	2	3	1	2	pT2
k271267796	3	3	2	3	pT2
k248070452	mi	mi	mi	mi	pT1mi
k248070452	mi	mi	mi	mi	pT1mi
k248070452	3	3	2	3	pT1a
k248070452	3	3	2	3	pT1c
k245680931	2	2	2	2	pT2
k245680931	2	2	1	1	pT1b
k245680931	3	3	3	3	pT2
k245680931	2	2	2	2	pT1c
k245680931	1	2	2	1	pT1c
k245680931	1	1	1	1	pT2
k245680931	3	3	1	2	pT2
k245680931	1	2	1	1	pT1b
k245680931	2	3	1	2	pT1c
k245680931	2	3	1	2	pT1c
k245680931	2	3	3	3	pT3
k245680931	3	3	3	3	pT2
k245680931	2	2	3	2	pT2
k245680931	3	3	3	3	pT1c
k245680931	3	3	2	3	pT1c
k245680931	3	2	1	2	pT1a
k245680931	3	2	1	2	pT1c
k245680931	3	2	2	2	pT3
k245680931	2	2	3	2	pT2
k245680931	2	2	2	2	pT4b
k245680931	1	2	1	1	pT1a
k245680931	3	3	2	3	pT1c
k245680931	3	3	3	3	pT2
k245680931	3	3	3	3	pT2
k245680931	3	2	2	2	pT1c
k226222395	1	2	1	1	pT1c
k226222395	1	2	1	1	pT1b
k226222395	1	2	1	1	pT1c
k226222395	2	2	1	1	pT1c
k226222395	2	2	1	1	pT1b
k226222395	3	2	1	2	pT2
k226222395	1	2	1	1	pT1a
k226222395	3	2	1	2	pT1c
k226222395	2	2	2	2	pT2
k226222395	3	1	1	1	pT1b
k226222395	2	3	3	3	pT1c
k226222395	3	2	1	2	pT1c
k226222395	2	2	1	1	pT1b
k226222395	3	3	3	3	pT2
k226222395	2	3	1	2	pT2
k226222395	3	3	3	3	pT2
k226222395	1	2	1	1	pT1a
k226222395	3	3	1	2	pT1c
k226222395	1	2	1	1	pT1c
k226222395	3	2	1	2	pT2
k226222395	3	2	3	3	pT1b
k226222395	3	3	3	3	pT2
k226222395	3	2	2	2	pT3
k226222395	2	2	1	1	pT1c
k226222395	mi	mi	mi	mi	pT1mi
k226222395	2	3	3	3	pT2
k226222395	3	3	1	2	pT2
k226222395	2	3	1	2	pT1c
k226222395	3	2	1	2	pT2
k226222395	mi	mi	mi	mi	pT1mi
k226222395	3	2	2	2	pT1b
k226222395	2	3	3	3	pT1c
k226222395	3	3	1	2	pT1c
k226222395	2	2	1	1	pT1b
k226222395	mi	mi	mi	mi	pT1mi
k226222395	3	3	1	2	pT1c
k226222395	2	3	2	2	pT2
k226222395	1	2	1	1	pT1c
k226222395	3	2	1	2	pT1b
k226222395	2	3	1	2	pT1b
k226222395	3	3	2	3	pT1b
k226222395	3	3	1	2	pT3
k226222395	3	2	1	2	pT1c
k226222395	3	3	1	2	pT1a
k226222395	3	2	2	2	pT2
k226222395	2	3	1	2	pT2
k226222395	2	3	1	2	pT1c
k226222395	3	3	2	3	pT1c
k226222395	3	2	2	2	pT2
k226222395	3	3	2	3	pT3
k226222395	2	3	1	2	pT1c
k226222395	3	2	1	2	pT1c
k226222395	3	2	1	2	pT2
k226222395	3	2	1	2	pT1a
k226222395	3	3	1	2	pT1a
k226222395	1	2	1	1	pT3
k226222395	2	3	1	2	pT2
k226222395	2	2	1	1	pT1c
k226222395	2	3	2	2	pT1c
k226222395	3	2	1	2	pT1a
k226222395	3	3	2	3	pT1c
k226222395	3	2	1	2	pT2
k226222395	2	2	2	2	pT1c
k226222395	2	2	3	2	pT2
k226222395	3	3	3	3	pT1c
k226222395	3	3	2	3	pT2
k226222395	1	2	1	1	pT2
k226222395	1	2	1	1	pT1b
k226222395	3	2	1	2	pT1b
k226222395	2	3	1	2	pT1a
k226222395	3	2	1	2	pT1a
k226222395	1	2	1	1	pT1c
k226222395	mi	mi	mi	mi	pT1mi
k226222395	3	3	3	3	pT1c
k226222395	3	2	1	2	pT1c
k226222395	3	2	1	2	pT1c
k226222395	2	2	1	1	pT1c
k226222395	3	2	1	2	pT1c
k226222395	3	2	2	2	pT2
k226222395	3	2	2	2	pT1b
k226222395	2	2	1	1	pT1c
k226222395	3	2	1	2	pT1c
k226222395	3	2	1	2	pT1c
k226222395	3	2	1	2	pT1b
k226222395	2	2	3	2	pT1b
k226222395	2	2	2	2	pT1c
k226222395	mi	mi	mi	mi	pTis (Paget)
k226222395	2	3	2	3	pT2
k226222395	3	3	3	3	pT1c
k226222395	2	3	3	3	pT1c
k226222395	3	3	2	3	pT4b
k226222395	2	3	1	2	pT1c
k226222395	2	2	2	2	pT1c
k226222395	3	2	1	2	pT1b
k226222395	3	3	2	3	pT2
k226222395	2	2	3	2	pT2
k226222395	1	2	2	1	pT2
k226222395	3	3	2	3	pT2
k226222395	3	2	2	2	pT1a
k226222395	2	3	2	2	pT2
k226222395	3	3	1	2	pT1a
k226222395	2	2	1	1	pT2
k226222395	3	3	3	3	pT2
k226222395	3	2	1	2	pT1b
k226222395	3	2	1	2	pT1c
k226222395	3	3	2	3	pT2
k226222395	1	2	1	1	pT1c
k226222395	2	3	2	2	pT3
k226222395	3	2	1	2	pT1a
k226222395	2	2	1	1	pT2
k226222395	3	2	2	2	pT1b
k226222395	3	3	1	2	pT1c
k226222395	2	3	1	2	pT2
k226222395	2	3	1	2	pT2
k226222395	3	3	2	3	pT3
k226222395	3	2	3	3	pT2
k226222395	2	2	1	1	pT1a
k226222395	3	3	2	3	pT1c
k226222395	2	3	1	2	pT1c
k226222395	2	2	1	1	pT1a
k226222395	2	2	1	1	pT1c
k226222395	3	2	1	2	pT1c
k226222395	-99	-99	-99	-99	pT0
k226222395	2	1	1	1	pT1b
k226222395	3	2	2	2	pT1c
k226222395	1	2	1	1	pT1b
k226222395	3	3	2	3	pT1a
k226222395	3	2	1	2	pT1a
k226222395	2	2	1	1	pT1b
k226222395	2	2	1	1	pT1c
k226222395	1	3	1	1	pT1a
k226222395	1	2	1	1	pT2
k226222395	3	2	2	2	pT1c
k226222395	2	2	2	2	pT1c
k226222395	3	2	1	2	pT2
k226222395	3	2	1	2	pT3
k226222395	3	2	1	2	pT1b
k226222395	3	2	1	2	pT1c
k226222395	3	2	1	2	pT3
k226222395	3	2	1	2	pT2
k226222395	2	3	2	2	pT3
k226222395	2	2	2	2	pT1b
k226222395	3	2	1	2	pT3
k226222395	3	3	1	2	pT3
k226222395	3	2	2	2	pT1c
k226222395	3	3	1	2	pT1b
k226222395	3	2	1	2	pT3
k226222395	2	2	2	2	pT1c
k226222395	3	2	3	3	pT2
k226222395	3	2	3	3	pT1c
k226222395	3	3	3	3	pT1c
k226222395	3	2	3	3	pT2
k226222395	1	2	1	1	pT1b
k226222395	3	2	1	2	pT3
k226222395	3	3	2	3	pT1c
k226222395	3	3	2	3	pT1c
k226222395	3	3	1	2	pT1c
k226222395	3	2	1	2	pT2
k226222395	2	2	1	1	pT1b
k226222395	3	2	3	3	pT1c
k226222395	3	3	3	3	pT2
k226222395	3	3	3	3	pT2
k226222395	2	3	1	2	pT2
k226222395	3	3	1	2	pT1c
k226222395	3	2	1	2	pT2
k226222395	1	3	3	2	pT2
k226222395	3	3	2	3	pT2
k226222395	3	2	1	2	pT1c
k226222395	3	2	1	2	pT1c
k226222395	3	2	1	2	pT1a
k226222395	3	2	1	2	pT2
k226222395	2	2	1	1	pT1a
k226222395	3	2	1	2	pT1c
k226222395	3	2	1	2	pT2
k226222395	3	2	3	3	pT1c
k226222395	2	3	2	2	pT2
k226222395	1	2	1	1	pT2
k226222395	3	2	1	2	pT1c
k226222395	2	2	1	1	pT1c
k226222395	3	3	1	2	pT1b
k226222395	3	3	2	3	pT2
k226222395	3	3	3	3	pT2
k226222395	3	3	3	3	pT1c
k226222395	3	2	1	2	pT1c
k226222395	3	2	2	2	pT2
k226222395	3	3	3	3	pT2
k226222395	2	3	2	2	pT1c
k226222395	3	3	3	3	pT2
k226222395	3	3	2	3	pT2
k226222395	3	2	1	2	pT2
k226222395	3	3	3	3	pT2
k226222395	3	3	3	3	pT2
k226222395	3	3	3	3	pT1b
k226222395	2	2	2	2	pT1c
k226222395	2	3	1	2	pT1b
k226222395	3	2	1	2	pT3
k226222395	3	3	3	3	pT2
k226222395	3	3	3	3	pT2
k226222395	3	3	1	2	pT3
k226222395	3	2	1	2	pT1c
k226222395	3	2	1	2	pT2
k226222395	2	2	1	1	pT1c
k226222395	1	2	1	1	pT1a
k226222395	1	2	1	1	pT1b
k226222395	3	3	1	2	pT1c
k226222395	3	2	1	2	pT1c
k226222395	3	3	2	3	pT2
k226222395	-99	-99	-99	-99	pT0
k226222395	3	2	1	2	pT3
k226222395	2	3	1	2	pT1b
k226222395	3	2	3	3	pT2
k226222395	3	2	1	2	pT1c
k226222395	1	2	1	1	pT2
k226222395	3	2	2	2	pT1c
k226222395	3	2	2	2	pT1b
k226222395	3	2	3	3	pT1c
k226222395	3	2	3	3	pT1b
k226222395	3	2	1	2	pT1c
k226222395	3	3	3	3	pT1c
k226222395	3	3	3	3	pT2
k226222395	2	3	1	2	pT3
k226222395	1	2	1	1	pT1c
k226222395	3	2	2	2	pT2
k226222395	3	2	2	2	pT3
k226222395	3	2	1	2	pT2
k226222395	3	2	1	2	pT1c
k226222395	2	2	2	2	pT1c
k226222395	3	2	1	2	pT1b
k226222395	3	2	2	2	pT1c
k226222395	3	2	1	2	pT3
k226222395	2	2	2	2	pT1c
k226222395	3	2	1	2	pT1c
k226222395	3	3	2	3	pT1a
k226222395	3	3	3	3	pT2
k226222395	3	2	1	2	pT1a
k226222395	3	2	1	2	pT3
k226222395	3	2	2	2	pT1a
k226222395	3	2	1	2	pT2
k226222395	3	2	1	2	pT2
k226222395	3	1	1	1	pT1mi
k226222395	1	2	1	1	pT1c
k226222395	3	3	1	2	pT3
k226222395	1	2	1	1	pT1c
k226222395	3	2	1	2	pT2
k226222395	3	2	1	2	pT2
k226222395	3	2	2	2	pT1c
k226222395	3	3	3	3	pT2
k226222395	3	2	2	2	pT2
k226222395	3	2	2	2	pT1b
k226222395	3	2	1	2	pT2
k226222395	2	3	1	2	pT2
k226222395	3	2	1	2	pT2
k226222395	3	3	1	2	pT2
k226222395	3	2	2	2	pT2
k226222395	2	3	1	2	pT2
k226222395	3	2	1	2	pT1b
k226222395	2	3	1	2	pT3
k226222395	2	2	1	1	pT2
k226222395	2	2	2	2	pT1b
k226222395	2	3	2	2	pT3
k226222395	2	3	3	3	pT1c
k226222395	2	2	2	2	pT1b
k226222395	3	3	2	3	pT2
k226222395	3	2	1	2	pT1c
k226222395	3	2	1	2	pT1c
k226222395	3	2	1	2	pT1c
k226222395	2	2	2	2	pT2
k226222395	2	2	2	2	pT1c
k226222395	3	3	2	3	pT1c
k226222395	2	2	1	1	pT1c
k226222395	2	2	3	2	pT2
k226222395	3	3	2	3	pT1c
k226222395	2	2	2	2	pT2
k226222395	1	2	1	1	pT1b
k226222395	3	2	1	2	pT2
k226222395	2	3	1	2	pT2
k226222395	3	3	1	2	pT2
k226222395	3	3	3	3	pT1c
k226222395	3	3	3	3	pT2
k226222395	1	2	3	2	pT2
k226222395	2	2	1	1	pT1c
k226222395	2	2	1	1	pT1c
k226222395	3	3	3	3	pT2
k226222395	3	2	3	3	pT2
k226222395	2	2	1	1	pT1b
k226222395	3	3	3	3	pT1c
k226222395	3	3	3	3	pT2
k226222395	2	2	3	2	pT2
k226222395	2	2	2	2	pT2
k226222395	2	3	1	2	pT1c
k226222395	3	3	3	3	pT1c
k226222395	3	3	1	2	pT2
k226222395	2	3	1	2	pT2
k226222395	2	2	1	1	pT2
k226222395	2	2	2	2	pT1c
k226222395	2	2	2	2	pT1b
k226222395	i	i	ic	i	pT1mi
k226222395	2	2	1	1	pT2
k226222395	2	2	1	1	pT2
k226222395	i	i	ic	i	pT1mi
k226222395	3	2	1	2	pT1c
k226222395	3	3	1	2	pT3
k226222395	3	2	3	3	pT2
k226222395	3	3	2	3	pT1a
k226222395	3	2	2	2	pT1b
k226222395	2	3	3	3	pT1c
k226222395	3	2	1	2	pT3
k226222395	1	3	1	1	pT1c
k226222395	3	2	1	2	pT1c
k226222395	3	2	1	2	pT1c
k226222395	i	i	ic	i	pT1mi
k226222395	3	3	1	2	pT1a
k226222395	2	3	3	3	pT2
k226222395	3	3	1	2	pT1c
k226222395	3	2	1	2	pT3
k226222395	1	2	1	1	pT1b
k226222395	3	3	3	3	pT2
k226222395	3	3	2	3	pT3
k226222395	3	3	2	3	pT1c
k226222395	3	2	1	2	pT3
k226222395	3	2	2	2	pT3
k226222395	3	3	3	3	pT1c
k226222395	3	2	2	2	pT1c
k226222395	3	3	2	3	pT3
k226222395	3	2	3	3	pT2
k226222395	2	3	3	3	pT1c
k226222395	3	2	1	2	pT2
k226222395	3	2	1	2	pT1b
k226222395	3	3	3	3	pT2
k226222395	-99	-99	-99	-99	pT0
k226222395	3	3	3	3	pT2
k226222395	3	3	2	3	pT2
k226222395	3	2	1	2	pT2
k226222395	3	2	2	2	pT2
k226222395	3	3	3	3	pT2
k226222395	2	3	3	3	pT2
k226222395	2	3	1	2	pT1c
k226222395	3	3	3	3	pT2
k226222395	1	3	1	1	pT2
k226222395	3	3	2	3	pT2
k226222395	2	3	1	2	pT2
k226222395	3	2	1	2	pT1c
k226222395	3	2	1	2	pT1c
k226222395	2	2	1	1	pT1c
k226222395	3	2	3	3	pT2
k226222395	2	3	3	3	pT1c
k226222395	2	3	2	2	pT1b
k226222395	2	3	3	3	pT1c
k226222395	3	2	1	2	pT1a
k226222395	3	2	1	2	pT3
k226222395	2	3	1	2	pT1c
k226222395	3	2	3	3	pT0
k226222395	1	2	1	1	pT1b
k226222395	3	2	1	2	pT2
k226222395	3	2	1	2	pT2
k226222395	i	i	ic	i	pT1mi
k226222395	3	3	2	3	pT2
k226222395	2	2	3	2	pT2
k226222395	3	2	3	3	pT1c
k226222395	3	2	2	2	pT1b
k226222395	i	i	ic	i	pT1mi
k226222395	3	3	3	3	pT2
k226222395	3	2	2	2	pT2
k226222395	-99	-99	-99	-99	pT0
k226222395	-99	-99	-99	-99	pT0
k226222395	2	2	1	1	pT2
k226222395	-99	-99	-99	-99	pT0
k226222395	3	3	3	3	pT2
k226222395	2	2	2	2	pT1c
k226222395	3	2	2	2	pT2
k226222395	3	3	3	3	pT1c
k226222395	3	3	2	3	pT2
k226222395	i	i	ic	i	pT1mi
k226222395	1	2	1	1	pT1a
k226222395	1	2	1	1	pT1a
k226222395	2	2	1	1	pT1b
k226222395	3	3	1	2	pT2
k226222395	3	3	3	3	pT2
k226222395	2	3	1	2	pT1b
k226222395	3	2	1	2	pT2
k226222395	i	i	ic	i	pT1mi
k226222395	1	2	1	1	pT2
k226222395	3	2	1	2	pT3
k226222395	2	2	2	2	pT1b
k226222395	1	2	1	1	pT1c
k226222395	3	3	1	2	pT2
k226222395	3	2	1	2	pT2
k226222395	2	2	1	1	pT2
k226222395	3	2	2	2	pT1c
k226222395	3	2	1	2	pT1c
k226222395	3	2	1	2	pT2
k197176597	3	3	3	3	pT1c
k197176597	3	3	3	3	pT1c
k197176597	3	3	3	3	pT1c
k197176597	1	3	1	1	pT1a
k197176597	3	2	3	3	pT1c
k197176597	3	2	1	2	pT1b
k197176597	3	2	3	3	pT1b
k197176597	3	2	1	2	pT1b
k197176597	3	3	3	3	pT1c
k197176597	3	2	3	3	pT1c
k197176597	3	3	3	3	pT2
k197176597	3	3	2	3	pT2
k197176597	2	2	1	1	pT2
k197176597	3	1	1	1	-99
k197176597	3	1	1	1	pT2
k197176597	3	1	1	1	pT3
k197176597	3	3	3	3	pT2
k197176597	3	3	2	3	pT3
k197176597	3	1	1	1	pT3
k197176597	3	3	2	3	pT2
k197176597	3	1	1	1	pT2
k197176597	i	i	ic	i	pT1mi
k197176597	1	1	1	1	pT1b
k197176597	3	3	2	3	pT2
k197176597	3	3	3	3	pT2
k197176597	3	2	2	2	pT2
k197176597	3	1	1	1	pT2
k197176597	1	2	1	1	pT1c
k197176597	3	2	1	2	pT1c
k197176597	3	3	3	3	pT1c
k197176597	3	3	3	3	pT2
k197176597	3	3	3	3	pT1c
k197176597	3	3	2	3	pT2
k197176597	3	2	1	2	pT1b
k197176597	3	1	1	1	pT1c
k197176597	3	3	1	2	pT2
k197176597	3	2	2	2	pT3
k197176597	3	2	2	2	pT1c
k197176597	3	2	3	3	pT1c
k197176597	2	2	1	1	pT1b
k197176597	3	1	1	1	pT1c
k197176597	1	1	1	1	pT1c
k197176597	1	1	1	1	pT2
k197176597	3	1	1	1	pT1a
k197176597	3	2	1	2	pT3
k197176597	3	2	1	2	pT2
k197176597	3	3	2	3	pT2
k197176597	2	2	2	2	pT2
k197176597	3	3	2	3	pT2
k197176597	3	3	3	3	pT3
k197176597	3	2	1	2	pT1c
k197176597	3	2	2	2	pT1c
k197176597	3	3	2	3	pT3
k197176597	3	2	1	2	pT1c
k197176597	-99	-99	-99	-99	pTis (DCIS)
k197176597	3	3	2	3	pT2
k197176597	3	2	1	2	pT3
k197176597	3	2	1	2	pT1b
k197176597	3	2	3	3	pT2
k197176597	2	2	1	1	pT1c
k186534196	3	2	3	3	pT2
k186534196	2	3	1	0	pT2
k186534196	1	1	1	1	pTX
k186534196	1	1	1	1	pT1b
k186534196	3	2	1	2	pT2
k186534196	3	1	1	1	pT1c
k186534196	3	3	3	3	pT4d
k157699338	2	2	1	1	pT1b
k157699338	2	2	3	2	pT1c
k157699338	1	2	1	1	pT1b
k157699338	3	3	3	3	pT3
k157699338	3	2	1	2	pT1c
k157699338	1	1	1	1	pT1b
k157699338	3	2	1	2	pT1b
k157699338	3	3	2	3	pT1c
k157699338	3	3	2	3	pT2
k157699338	1	1	1	1	pT2
k157699338	1	2	1	1	pT1a
k157699338	3	3	3	3	pT3
k157699338	3	2	3	3	pT3
k157699338	2	3	3	3	pT1c
k157699338	3	2	1	2	pT2
k157699338	3	2	1	2	pT2
k157699338	3	3	3	3	pT2
k157699338	3	2	1	2	pT1c
k157699338	3	2	1	2	pT1c
k157699338	3	2	1	2	pT1c
k157699338	3	2	1	2	pT1c
k157699338	3	3	3	3	pT2
k157699338	2	3	1	2	pT3
k157699338	3	2	1	2	pT2
k157699338	3	2	1	2	pT2
k157699338	3	3	3	3	pT2
k157699338	3	2	1	2	pT2
k157699338	3	2	2	2	pT1c
k157699338	3	3	2	3	pT2
k157699338	3	1	1	1	pT3
k157699338	2	3	3	2	pT1c
k157699338	3	3	2	3	pT1c
k157699338	0	0	0	0	pTis (DCIS)
k157699338	2	2	2	2	pT2
k157699338	2	2	1	1	pT1b
k157699338	3	3	3	3	pT2
k157699338	3	2	1	2	pT3
k157699338	1	2	1	1	pT2
k157699338	1	2	1	1	pT3
k157699338	3	3	3	3	pT1c
k157699338	2	1	1	1	pT2
k157699338	3	3	1	2	pT1c
k157699338	2	3	3	3	pT2
k157699338	2	2	1	1	pT1c
k157699338	3	3	3	3	pT2
k157699338	3	2	1	2	pT1c
k157699338	3	2	1	2	pT3
k157699338	1	1	1	1	pT1b
k157699338	2	2	2	2	pT2
k157699338	2	2	2	2	pT2
k157699338	2	2	2	2	pT1c
k157699338	1	2	1	1	pT1b
k157699338	3	2	1	2	pT1c
k157699338	3	2	1	2	pT1a
k157699338	2	2	1	1	pT1b
k157699338	3	2	2	2	pT1c
k157699338	1	2	1	1	pT1
k157699338	2	3	3	3	pT2
k157699338	3	2	2	2	pT2
k157699338	i	i	ic	i	pT1mi
k157699338	2	3	1	2	pT2
k151987369	1	2	1	1	pT1c
k151987369	3	2	1	2	pT1b
k151987369	3	3	3	3	pT2
k151987369	3	3	3	3	pT1c
k151987369	3	2	1	2	pT1c
k151987369	2	2	2	2	pT2
k151987369	2	2	1	1	pT1c
k151987369	3	3	3	3	pT2
k151987369	3	2	1	2	pT1c
k151987369	3	2	3	3	pT2
k151987369	3	3	3	3	pT2
k151987369	2	3	3	3	pT2
k151987369	3	3	3	3	pT1c
k151987369	3	2	3	3	pT2
k151987369	-99	-99	-99	-99	pTis (DCIS)
k151987369	-99	-99	-99	-99	pTis (DCIS)
k151987369	2	2	2	2	pT2
k151987369	3	2	1	2	pT2
k134628607	3	3	1	2	pT1b
k134628607	3	3	3	3	pT1c
k134628607	3	3	3	3	pT2
k134628607	3	2	1	2	pT1a
k134628607	3	3	2	3	pT2
k134628607	3	3	3	3	pT2
k134628607	3	3	2	3	pT2
k134628607	1	2	1	1	pT1b
k134628607	3	3	2	3	pT1c
k134628607	2	2	3	2	pT1a
k134628607	3	3	2	3	pT1b
k134628607	2	1	1	1	pT1c
k134628607	3	2	1	2	pT4b
k134628607	1	1	1	1	pT2
k134628607	2	2	1	1	pT2
k134628607	2	3	1	2	pT1c
k134628607	1	2	2	1	pT2
k134628607	0	0	0	0	pT2
k134628607	3	3	3	3	pT1c
k134628607	3	3	1	2	pT1c
k134628607	2	2	1	1	pT1b
k134628607	3	3	3	3	pT1b
k134628607	1	1	1	1	pT1b
k134628607	3	2	2	2	pT2
k134628607	0	0	0	0	pT3
k134628607	2	2	2	2	pT1c
k134628607	3	3	2	3	pT2
k134628607	3	3	2	3	pT1b
k134628607	mi	mi	mi	mi	pT1mi
k134628607	3	2	1	2	pT1c
k134628607	3	2	1	2	pT1b
k134628607	1	2	1	1	pT1b
k134628607	3	3	3	3	pT2
k134628607	3	3	2	3	pT3
k134628607	3	2	1	2	pT1c
k134628607	3	3	2	3	pT1b
k134628607	3	3	1	2	pT1b
k134628607	3	3	3	3	pT1c
k134628607	3	2	1	2	pT3
k134628607	0	0	0	0	pT2
k134628607	3	3	3	3	pT2
k134628607	2	2	1	1	pT1a
k134628607	0	0	0	0	pT2
k134628607	3	2	2	2	pT2
k134628607	3	3	mi	3	pT2
k134628607	3	3	2	3	pT1b
k134628607	3	2	1	2	pT1c
k134628607	2	2	2	2	pT4b
k134628607	3	3	3	3	pT2
k134628607	3	2	2	2	pT2
k134628607	1	2	2	1	pT2
k134628607	1	2	1	1	pT1c
k134628607	2	2	1	1	pT1c
k134628607	0	0	0	0	pT0
k134628607	1	1	1	1	pT1b
k134628607	3	2	2	2	pT2
k134628607	3	3	3	3	pT2
k134628607	2	3	2	2	pT1c
k134628607	3	3	3	3	pT2
k134628607	3	3	2	3	pT1c
k134628607	3	2	1	2	pT2
k134628607	3	3	1	2	pT1c
k134628607	3	1	1	1	pT1a
k134628607	0	0	0	0	pT3
k134628607	3	2	2	2	pT2
k134628607	3	3	2	3	pT1c
k134628607	3	2	1	2	pT1c
k134628607	3	2	1	2	pT1c
k134628607	3	2	2	2	pT1c
k134628607	1	1	1	1	pT1a
k134628607	3	2	2	2	pT2
k134628607	3	3	2	3	pT1b
k134628607	3	3	0	0	pT3
k134628607	3	3	1	2	pT3
k134628607	2	2	1	1	pT1b
k134628607	3	3	2	3	pT2
k134628607	3	2	1	2	pT1a
k134628607	0	0	0	0	pTis (DCIS)
k134628607	0	0	0	0	pT1c
k134628607	3	3	2	3	pT2
k134628607	3	2	1	2	pT1b
k134628607	3	2	1	2	pT1b
k134628607	3	3	2	3	pT1b
k134628607	3	2	2	2	pT2
k134628607	3	2	2	2	pT1c
k134628607	1	1	1	1	pT1b
k134628607	3	2	1	2	pT3
k134628607	3	3	2	3	pT1b
k134628607	3	2	1	2	pT1b
k134628607	3	3	1	2	pT1c
k134628607	3	2	1	2	pT3
k134628607	3	2	1	2	pT1c
k134628607	3	2	1	2	pT2
k134628607	2	2	2	2	pT2
k134628607	3	3	2	3	pT1c
k134628607	3	3	2	3	pT2
k134628607	2	2	1	1	pT1b
k134628607	3	2	2	2	pT1b
k134628607	i	i	ic	i	pT1mi
k134628607	3	2	1	2	pT2
k134628607	2	2	1	1	pT1b
k134628607	3	3	2	3	pT1b
k134628607	3	2	1	2	pT2
k134628607	2	3	2	2	pT2
k134628607	1	1	1	1	pT1a
k134628607	2	2	1	1	pT1c
k134628607	2	2	1	1	pT1b
k134628607	3	2	1	2	pT1b
k134628607	3	3	3	3	pT3
k134628607	3	2	2	2	pT2
k134628607	3	3	2	3	pT2
k134628607	1	2	1	1	pT1b
k134628607	3	3	1	2	pT1c
k134628607	3	2	1	2	pT1c
k134628607	3	2	1	2	pT2
k134628607	2	2	1	1	pT1c
k134628607	3	2	3	3	pT1c
k134628607	3	2	1	2	pT2
k134628607	3	3	1	2	pT1b
k134628607	3	2	1	2	pT2
k134628607	3	3	3	3	pT1a
k134628607	3	1	1	1	pT1b
k134628607	3	3	2	3	pT2
k134628607	1	2	1	1	pT1b
k134628607	2	i	ic	i	pT1mi
k134628607	2	1	1	1	pT1a
k134628607	3	3	2	3	pT1c
k134628607	3	2	1	2	pT2
k134628607	2	2	1	1	pT1b
k134628607	3	2	2	2	pT2
k134628607	3	2	1	2	pT3
k134628607	3	3	2	3	pT2
k134628607	3	3	1	2	pT3
k134628607	3	2	2	2	pT2
k134628607	3	2	1	2	pT1c
k134628607	3	2	1	2	pT1b
k134628607	1	1	1	1	pT1c
k134628607	3	2	1	2	pT2
k134628607	3	3	3	3	pT4b
k134628607	3	2	1	2	pT2
k134628607	2	2	1	1	pT1b
k134628607	3	3	1	2	pT1c
k134628607	-99	-99	-99	-99	pT0
k134628607	3	2	1	2	pT2
k134628607	3	3	2	3	pT2
k134628607	1	2	1	1	pT1b
k134628607	3	3	2	3	pT2
k134628607	3	2	1	2	pT1b
k134628607	3	3	3	3	pT4b
k134628607	2	2	1	1	pT1c
k134628607	3	2	1	2	pT1c
k134628607	3	2	1	2	pT1a
k134628607	3	3	3	3	pT1c
k134628607	3	3	3	3	pT2
k134628607	2	2	1	1	pT1a
k134628607	2	2	1	1	pT1b
k134628607	3	2	1	2	pT2
k134628607	-99	-99	-99	-99	pTis (DCIS)
k134628607	3	3	2	3	pT2
k134628607	2	2	1	1	pT2
k134628607	3	2	1	2	pT2
k134628607	3	2	1	2	pT2
k134628607	3	2	2	2	pT2
k134628607	2	2	1	1	pT2
k134628607	3	2	2	2	pT2
k134628607	3	2	1	2	pT2
k134628607	3	1	1	1	pT1b
k134628607	3	2	1	2	pT1b
k134628607	2	2	1	1	pT1c
k134628607	3	3	3	3	pT1c
k134628607	-99	-99	-99	-99	pTis (DCIS)
k134628607	-99	-99	-99	-99	pT0
k134628607	-99	-99	-99	-99	pT0
k134628607	3	3	1	2	pT3
k134628607	3	3	1	2	pT4d
k134628607	3	3	2	2	pT2
k134628607	3	2	1	2	pT2
k134628607	3	3	2	3	pT3
k134628607	3	3	1	2	pT2
k134628607	3	2	3	3	pT2
k134628607	3	2	1	2	pT2
k134628607	3	2	1	2	pT3
k134628607	2	2	1	1	pT1a
k134628607	2	3	3	3	pT1c
k134628607	3	2	3	3	pT2
k134628607	-99	-99	-99	-99	pTis (DCIS)
k134628607	3	2	1	2	pT2
k134628607	3	2	1	2	pT3
k134628607	3	3	1	2	pT2
k134628607	3	2	2	2	pT1c
k134628607	3	2	2	2	pT2
k134628607	-99	-99	-99	-99	pTis (DCIS)
k134628607	3	3	3	3	pT1c
k134628607	3	3	1	2	pT2
k134628607	3	2	2	2	pT2
k134628607	i	i	ic	i	pT1mi
k134628607	i	i	ic	i	pT1mi
k134628607	2	2	2	2	pTX
k134628607	1	2	1	1	pT2
k134628607	2	2	1	1	pT2
k134628607	-99	-99	-99	-99	pT0
k134628607	-99	-99	-99	-99	pT0
k134628607	3	2	1	2	pT2
k134628607	3	2	1	2	pT2
k134628607	3	1	1	1	pT2
k134628607	3	3	1	2	pT2
k134628607	3	2	1	2	pT2
k134628607	3	2	2	2	pT1c
k134628607	-99	-99	-99	-99	pTX
			Overall Grade
			1	409
[truncated: 5 more rows]
